# Supplementary material for: Linking executive functions to distracted driving, does it differ between young and mature drivers?
Source: PLoS One. 2020 Sep 24;15(9):e0239596. doi: 10.1371/journal.pone.0239596 (PMC7514019; doi:10.1371/journal.pone.0239596)
Supplement: S1 Data — (XLS) [file pone.0239596.s001.xls]

## Sheet: 20200410
list number	Distracted driving	Gender	Age	EM	ORG	SP	IC	MD	EFI
1	22	1	1	24	18	20	22	11	95
2	15	2	1	27	20	20	28	12	107
3	25	1	0	16	13	17	18	12	76
4	30	1	1	27	23	23	23	16	112
5	28	1	1	24	16	19	22	10	91
6	44	2	0	24	17	20	22	11	94
7	20	2	1	27	19	18	23	13	100
8	43	1	1	25	13	21	27	13	99
9	28	2	1	20	17	17	20	12	86
10	10	1	1	15	14	19	27	11	86
11	10	2	1	30	20	25	28	14	117
12	21	1	0	22	18	20	22	14	96
13	13	1	1	22	19	22	22	25	110
14	12	2	1	26	19	25	27	22	119
15	17	1	1	14	10	22	24	8	78
16	9	2	0	25	18	20	25	25	113
17	27	2	1	17	18	20	20	14	89
18	17	2	1	24	17	19	22	12	94
19	27	2	1	26	24	25	20	14	109
20	10	1	1	20	19	22	24	12	97
21	20	2	1	27	19	22	25	18	111
22	17	1	1	21	19	21	21	12	94
23	22	2	0	24	11	20	23	12	90
24	23	2	0	26	21	20	20	14	101
25	25	2	1	28	21	20	23	14	106
26	10	2	0	30	24	22	24	15	115
27	9	1	1	16	10	20	24	27	97
28	27	2	1	21	16	17	21	13	88
29	47	2	1	23	16	21	22	15	97
30	16	2	0	26	23	23	25	13	110
31	12	2	1	30	21	26	25	24	126
32	18	1	1	24	21	24	24	14	107
33	32	2	0	19	24	25	24	14	106
34	9	2	1	22	17	23	24	25	111
35	30	1	0	25	20	21	24	12	102
36	24	2	0	23	19	24	23	12	101
37	24	1	0	23	19	24	23	12	101
38	18	2	1	24	23	22	25	15	109
39	14	2	0	22	20	22	18	10	92
40	26	1	0	20	18	23	24	13	98
41	17	2	0	20	10	19	26	10	85
42	26	1	0	28	18	21	23	16	106
43	13	2	0	14	13	21	26	20	94
44	46	1	0	19	13	22	21	12	87
45	9	2	0	22	13	16	18	27	96
46	21	1	1	23	20	21	25	14	103
47	12	1	0	11	6	22	29	23	91
48	32	1	1	26	21	19	19	15	100
49	51	2	0	23	17	16	18	12	86
50	14	2	0	23	16	19	26	12	96
51	9	1	0	25	16	19	15	25	100
52	14	2	1	19	16	20	22	13	90
53	20	1	1	23	17	19	19	12	90
54	22	1	1	20	19	20	19	12	90
55	23	2	0	26	19	23	25	12	105
56	21	1	1	26	15	18	24	16	99
57	11	2	0	15	10	19	16	26	86
58	26	2	0	22	18	21	24	13	98
59	22	2	1	26	19	21	24	13	103
60	38	1	0	28	25	21	19	15	108
61	10	2	0	26	20	20	25	12	103
62	56	1	0	26	18	22	22	14	102
63	43	1	0	27	21	22	24	13	107
64	26	1	1	20	18	21	24	14	97
65	25	2	1	21	16	22	21	13	93
66	50	2	0	22	21	22	25	15	105
67	29	1	1	26	25	20	22	14	107
68	27	1	0	26	16	22	24	13	101
69	31	1	1	24	19	23	22	15	103
70	19	2	0	25	13	21	23	12	94
71	47	1	0	22	12	20	16	12	82
72	39	1	1	17	12	18	18	10	75
73	31	2	0	27	20	19	21	16	103
74	25	1	0	23	17	19	20	16	95
75	17	2	0	24	19	21	23	13	100
76	22	1	0	24	20	22	19	15	100
77	15	1	0	21	19	23	21	14	98
78	18	2	0	26	18	21	26	13	104
79	15	2	1	19	16	21	25	14	95
80	43	2	1	22	24	24	27	16	113
81	26	1	0	20	19	21	19	14	93
82	26	1	1	29	18	19	21	14	101
83	23	1	0	22	22	22	18	15	99
84	27	2	0	25	20	20	22	14	101
85	50	1	0	15	20	25	17	14	91
86	45	1	1	21	11	16	15	17	80
87	31	2	0	21	22	20	18	14	95
88	33	1	0	23	18	21	15	13	90
89	28	1	1	28	21	22	27	14	112
90	26	1	0	26	21	20	24	12	103
91	37	2	0	18	16	18	16	11	79
92	38	1	1	18	15	20	26	14	93
93	29	1	0	24	19	22	23	13	101
94	64	2	0	15	21	21	15	9	81
95	36	1	0	24	16	18	17	11	86
96	9	2	0	21	12	20	18	14	85
97	29	2	1	25	18	19	24	12	98
98	42	1	0	22	19	22	24	14	101
99	43	1	1	24	21	20	19	14	98
100	12	2	1	24	17	22	24	28	115
101	22	2	0	27	17	23	26	12	105
102	40	1	1	27	24	21	25	13	110
103	27	1	1	24	20	21	22	12	99
104	22	2	1	25	18	20	17	12	92
105	24	2	1	23	15	19	19	11	87
106	29	2	1	21	17	21	27	17	103
107	12	2	0	24	21	24	26	21	116
108	21	1	1	24	22	21	27	9	103
109	31	2	1	26	22	25	24	11	108
110	23	1	0	23	19	20	21	13	96
111	36	2	0	26	17	21	22	15	101
112	20	1	1	23	19	23	27	14	106
113	33	1	0	18	14	19	22	12	85
114	26	2	1	23	17	19	21	12	92
115	43	1	0	24	22	19	21	14	100
116	42	1	0	20	18	17	20	13	88
117	17	2	0	24	21	21	21	15	102
118	18	1	0	19	16	16	17	12	80
119	38	1	0	14	12	20	23	10	79
120	18	2	0	28	18	25	25	16	112
121	9	2	1	25	20	21	27	14	107
122	12	2	1	25	20	22	25	25	117
123	8	2	1	23	18	20	21	24	106
124	9	1	1	23	19	20	21	13	96
125	7	1	1	27	15	19	20	28	109
126	19	1	0	24	17	20	20	12	93
127	0	1	1	30	11	20	28	25	114
128	14	2	0	25	21	20	24	15	105
129	19	2	1	23	11	14	20	14	82
130	23	1	1	26	17	20	25	15	103
131	7	2	1	25	15	16	26	24	106
132	13	1	1	23	14	19	24	20	100
133	10	1	0	25	18	22	27	13	105
134	36	1	0	17	20	22	20	15	94
135	15	2	1	24	19	19	25	13	100
136	9	2	1	25	22	22	24	14	107
137	14	1	0	30	22	21	23	18	114
138	12	1	0	18	19	23	15	25	100
